# Supplementary material for: Genome-Wide SNP Markers for Genotypic and Phenotypic Differentiation of Melon (Cucumis melo L.) Varieties Using Genotyping-by-Sequencing
Source: Int J Mol Sci. 2021 Jun 23;22(13):6722. doi: 10.3390/ijms22136722 (PMC8268568; doi:10.3390/ijms22136722)
Supplement: Supplementary file 1 [file ijms-22-06722-s001.zip]

Archive with 5 entries (5 files):
- GBS_melon_Manuscript_suppl.Figs_S1-S5.pptx
- GBS_melon_Manuscript_Suppl.Tables_S4-S6.pdf
- Suppl.Table S1.xlsx
- Suppl.Table S2.xlsx
- Suppl.Table S3.xlsx
