# Supplementary material for: Genome-Wide SNP Markers for Genotypic and Phenotypic Differentiation of Melon (Cucumis melo L.) Varieties Using Genotyping-by-Sequencing
Source: Int J Mol Sci. 2021 Jun 23;22(13):6722. doi: 10.3390/ijms22136722 (PMC8268568; doi:10.3390/ijms22136722)
Supplement: Supplementary file 1 [file ijms-22-06722-s001.zip › Suppl.Table S1.xlsx]

## Sheet: Table S1
Table S1. Sampling information and RDA accession numbers of melon varieties.
Sample ID	Accession No.	Species	subsp.	Variety	Crop	Type	Country	TSW (g)	Length (cm)	Width (cm)
melon1	110887	Cucumis melo	agrestis	makuwa	Geumgwan	cultivar	KOR	12	6.13333	3
melon2	110881	Cucumis melo	agrestis	makuwa	Geumnanhyangchamoe	cultivar	KOR	12	6	2.66667
melon3	110893	Cucumis melo	agrestis	makuwa	Mateuncheonchamoe	cultivar	KOR	13	7.16667	3.06667
melon4	110889	Cucumis melo	agrestis	makuwa	Saebomhyang	cultivar	KOR	12	6	3
melon5	138007	Cucumis melo	agrestis	makuwa	Shineuncheon	cultivar	KOR	14	7.03333	3.23333
melon6	110890	Cucumis melo	agrestis	makuwa	Shineuncheon	cultivar	KOR	13	6.56667	2.93333
melon7	110884	Cucumis melo	agrestis	makuwa	Shinhyangchamoe	cultivar	KOR	10	9.16667	4.13333
melon8	137996	Cucumis melo	agrestis	makuwa	Euncheon	cultivar	KOR	13	5.5	2.86667
melon9	137997	Cucumis melo	agrestis	makuwa	Euncheon	cultivar	KOR	13	7	3.06667
melon10	137998	Cucumis melo	agrestis	makuwa	Euncheon	cultivar	KOR	15	6.86667	3.16667
melon11	137999	Cucumis melo	agrestis	makuwa	Euncheon	cultivar	KOR	13	5.6	2.96667
melon12	138000	Cucumis melo	agrestis	makuwa	Euncheon	cultivar	KOR	13	6.46667	3
melon13	110892	Cucumis melo	agrestis	makuwa	Euncheon	cultivar	KOR	14	7.06667	3.03333
melon14	110882	Cucumis melo	agrestis	makuwa	Euncheonchamoe	cultivar	KOR	12	6.33333	3.33333
melon15	110894	Cucumis melo	agrestis	makuwa	Euncheonchamoe	cultivar	KOR	12	7.06667	3.23333
melon16	110891	Cucumis melo	agrestis	makuwa	Josaengshineuncheon	cultivar	KOR	12	6.83333	3.03333
melon17	110885	Cucumis melo	agrestis	makuwa	Hwanggeumeunseonchamoe	cultivar	KOR	12	7.13333	3.33333
melon18	110880	Cucumis melo	agrestis	makuwa	Hwangjinjudanchamoe	cultivar	KOR	8	8.5	3.66667
melon19	297182	Cucumis melo	agrestis	makuwa	KAN-2	landrace	KOR	15.5	6.5	2.83333
melon20	237138	Cucumis melo	agrestis	makuwa	Tansei Ginnen	landrace	KOR	12	6.46667	3.03333
melon21	174922	Cucumis melo	agrestis	makuwa	Gamchamoe	landrace	KOR	14	6.33333	3.13333
melon22	174829	Cucumis melo	agrestis	makuwa	Gaegurichamoe	landrace	KOR	10	5.33333	2.86667
melon23	174843	Cucumis melo	agrestis	makuwa	Gaegurichamoe	landrace	KOR	12	6.03333	2.96667
melon24	174844	Cucumis melo	agrestis	makuwa	Gaegurichamoe	landrace	KOR	11.9	6.03333	2.96667
melon25	173156	Cucumis melo	agrestis	makuwa	Gaeddongchamoe	landrace	KOR	12	6.33333	3.2
melon26	174856	Cucumis melo	agrestis	makuwa	Gotgamchamoe	landrace	KOR	17	6.5	2.93333
melon27	278574	Cucumis melo	agrestis	makuwa	Kkachichamoe	landrace	KOR	13.2	NA	NA
melon28	174835	Cucumis melo	agrestis	makuwa	Kkanchichamoe	landrace	KOR	10.6	6.03333	3
melon29	174837	Cucumis melo	agrestis	makuwa	Kkanchichamoe	landrace	KOR	10.8	5.76667	3
melon30	174864	Cucumis melo	agrestis	makuwa	Mukchamoe	landrace	KOR	13	5.53333	3.16667
melon31	174932	Cucumis melo	agrestis	makuwa	Mukchamoe	landrace	KOR	13	5.93333	3.03333
melon32	235339	Cucumis melo	agrestis	makuwa	Baeksagwachamoe	landrace	KOR	8.4	5.43333	2.86667
melon33	191650	Cucumis melo	agrestis	makuwa	Sagwachamoe	landrace	KOR	11	NA	NA
melon34	174832	Cucumis melo	agrestis	makuwa	Seonghwanchamoe	landrace	KOR	5.9	4	2.33333
melon35	174846	Cucumis melo	agrestis	makuwa	Seonghwanchamoe	landrace	KOR	14	6.13333	3.2
melon36	174847	Cucumis melo	agrestis	makuwa	Soibbulchamoe	landrace	KOR	6.9	6.06667	2.76667
melon37	174848	Cucumis melo	agrestis	makuwa	Yeolgolchamoe	landrace	KOR	17	7	3.2
melon38	174838	Cucumis melo	agrestis	makuwa	Yicheonchamoe	landrace	KOR	11.5	6.2	3
melon39	174882	Cucumis melo	agrestis	makuwa	Jangjeonchamoe	landrace	KOR	9	6.83333	3.03333
melon40	109003	Cucumis melo	agrestis	makuwa	Jejuhankyung-1985-9003	landrace	KOR	7	6.16667	2.83333
melon41	174859	Cucumis melo	agrestis	makuwa	Joseonchamoe	landrace	KOR	16	6.5	3
melon42	235337	Cucumis melo	agrestis	makuwa	Joseonchamoe	landrace	KOR	12.8	6.66667	3
melon43	174851	Cucumis melo	agrestis	makuwa	Cheongchamoe	landrace	KOR	18	6.4	3
melon44	278567	Cucumis melo	agrestis	makuwa	Cheongchamoe	landrace	KOR	13.5	NA	NA
melon45	236660	Cucumis melo	agrestis	makuwa	Chao tian ji pin hong	cultivar	CHN	13	7.43333	3.43333
melon46	236663	Cucumis melo	agrestis	makuwa	Hu pi cui	cultivar	CHN	16	7.3	3.23333
melon47	236661	Cucumis melo	agrestis	makuwa	Shi dao hei	cultivar	CHN	10	6.83333	3.36667
melon48	261932	Cucumis melo	melo	cantalupe	Earl'sGrand Prix	cultivar	KOR	37.5	10.1	4.33333
melon49	261929	Cucumis melo	melo	cantalupe	Earl'sMeli	cultivar	KOR	44.6	10.5	4.66667
melon50	261930	Cucumis melo	melo	cantalupe	Earl'sBobe	cultivar	KOR	35.1	9.33333	4.4
melon51	224140	Cucumis melo	melo	muskmelon	K-1	cultivar	KOR	25.6	8.36667	3.66667
melon52	119804	Cucumis melo	melo	muskmelon	PI261760	cultivar	BEL	41	11.3	4.73333
melon53	250632	Cucumis melo	melo	muskmelon	BGR-LJR-2009-51	cultivar	BGR	31.6	10.3333	4.36667
melon54	119805	Cucumis melo	melo	dudaim melon	PI273438	cultivar	CHE	13	6.5	3.2
melon55	236697	Cucumis melo	melo	muskmelon	Gongpin yi	cultivar	CHN	42.8	13.3333	5.03333
melon56	224900	Cucumis melo	melo	muskmelon	Qing pi su gua	cultivar	CHN	8.4	6.8	3.26667
melon57	250723	Cucumis melo	melo	muskmelon	Ying yue	cultivar	CHN	26	7.63333	3.56667
melon58	270994	Cucumis melo	melo	muskmelon	Iran H	cultivar	CZE	44.9	13	4.66667
melon59	271006	Cucumis melo	melo	muskmelon	Solartur	cultivar	CZE	26.4	9.03333	4.6
melon60	119801	Cucumis melo	melo	muskmelon	PI255946	cultivar	DEU	36	10.6667	4.33333
melon61	119754	Cucumis melo	melo	muskmelon	PI128901	cultivar	FRA	33	12.4333	4.96667
melon62	250678	Cucumis melo	melo	muskmelon	UzRIPI 1100	cultivar	GEO	35.4	10.3333	4.96667
melon63	250714	Cucumis melo	melo	muskmelon	UzRIPI 66	cultivar	IND	38.3	12.4333	4.93333
melon64	250654	Cucumis melo	melo	muskmelon	Ghiriock	cultivar	JPN	42.2	9.83333	4.5
melon65	119749	Cucumis melo	melo	muskmelon	PI102077	cultivar	MAR	30	9.83333	4
melon66	119803	Cucumis melo	melo	muskmelon	PI261644	cultivar	NLD	42.7	11	5.06667
melon67	250651	Cucumis melo	melo	muskmelon	Kazachka	cultivar	RUS	32	10	4.76667
melon68	250728	Cucumis melo	melo	muskmelon	Kara kashka	cultivar	TJK	36.9	12	5.33333
melon69	250679	Cucumis melo	melo	muskmelon	Beshek	cultivar	TKM	52.1	11.6667	4.9
melon70	119750	Cucumis melo	melo	muskmelon	PI108902	cultivar	TKM	47	11.4	5.5
melon71	250631	Cucumis melo	melo	muskmelon	Ak uruk	cultivar	UZB	30.3	10	4.36667
melon72	250682	Cucumis melo	melo	muskmelon	Indamas	cultivar	UZB	54.2	11.3333	4.8

## Sheet: Sheet1
금관
금난항참외
맛은천참외
새봄향
신은천
신은천
신향참외
은천
은천
은천
은천
은천
은천
은천참외
은천참외
조생신은천
황금은선참외
황진주단참외
KAN-2
Tansei Ginnen
감참외
개구리참외
개구리참외
개구리참외
개똥참외
곶감참외
까치참외
깐치참외
깐치참외
먹참외
먹참외
백사과참외
사과참외
성환참외
성환참외
쇠뿔참외
열골참외
이천참외
장전참외
제주한경-1985-9003
조선참외
조선참외
청참외
청참외
Chao tian ji pin hong
Hu pi cui
Shi dao hei
얼스그랑프리
얼스멜리
얼스보배
케이원
PI261760
BGR-LJR-2009-51
PI273438
Gongpin yi
Qing pi su gua
Ying yue
Iran H
Solartur
PI255946
PI128901
UzRIPI 1100
UzRIPI 66
Ghiriock
PI102077
PI261644
Kazachka
Kara kashka
Beshek
PI108902
Ak uruk
Indamas
