# Supplementary material for: Genome-Wide SNP Markers for Genotypic and Phenotypic Differentiation of Melon (Cucumis melo L.) Varieties Using Genotyping-by-Sequencing
Source: Int J Mol Sci. 2021 Jun 23;22(13):6722. doi: 10.3390/ijms22136722 (PMC8268568; doi:10.3390/ijms22136722)
Supplement: Supplementary file 1 [file ijms-22-06722-s001.zip › Suppl.Table S2.xlsx]

## Sheet: Table S2
Table S2. Demultiplexing, adaptor trimming, and read mapping
Demultiplexing					Adaptor trimming				Read Mapping
Sample	Total	NoRadTag	Retained	%Survivd	Reads with adaptor	Reads too short	Retained	% Survived	Reads mapped	Reads unmapped	Mapping rate	MQ0 reads
Melon1	2201993	47261	2154732	0.9785	1581786	4933	2149799	0.9977	1834838	314961	0.8535	66465
Melon2	2322269	30952	2291317	0.9867	1646936	3354	2287963	0.9985	1897309	390654	0.8293	70866
Melon3	1452857	51942	1400915	0.9642	1026154	1898	1399017	0.9986	1165502	233515	0.8331	45210
Melon4	2209938	44916	2165022	0.9797	1574273	2701	2162321	0.9988	1863794	298527	0.8619	75335
Melon5	1810014	31464	1778550	0.9826	1275780	2380	1776170	0.9987	1474670	301500	0.8303	59294
Melon6	2323045	47214	2275831	0.9797	1633763	3714	2272117	0.9984	1920847	351270	0.8454	82583
Melon7	2463722	37310	2426412	0.9849	1759997	3130	2423282	0.9987	2028654	394628	0.8372	82460
Melon8	2209041	35928	2173113	0.9837	1578224	4197	2168916	0.9981	1806257	362659	0.8328	76889
Melon9	2164355	49990	2114365	0.9769	1538883	2302	2112063	0.9989	1734420	377643	0.8212	69233
Melon10	3072285	32034	3040251	0.9896	2235182	3582	3036669	0.9988	2525162	511507	0.8316	96164
Melon11	2246771	18256	2228515	0.9919	1625127	1904	2226611	0.9991	1887957	338654	0.8479	74315
Melon12	2870543	68347	2802196	0.9762	2036225	3352	2798844	0.9988	2375459	423385	0.8487	117307
Melon13	2146304	32107	2114197	0.985	1557923	4246	2109951	0.998	1781120	328831	0.8442	73525
Melon14	2591953	30590	2561363	0.9882	1867307	3387	2557976	0.9987	2169793	388183	0.8482	95554
Melon15	1881329	18779	1862550	0.99	1362294	2935	1859615	0.9984	1600698	258917	0.8608	69071
Melon16	2401369	22415	2378954	0.9907	1725923	4564	2374390	0.9981	2026022	348368	0.8533	82372
Melon17	2708693	26000	2682693	0.9904	1918819	2880	2679813	0.9989	2311883	367930	0.8627	103226
Melon18	2101616	34075	2067541	0.9838	1526564	4314	2063227	0.9979	1769355	293872	0.8576	66852
Melon19	4935278	55070	4880208	0.9888	3524560	10786	4869422	0.9978	4113587	755835	0.8448	211279
Melon20	2339382	59897	2279485	0.9744	1612750	2774	2276711	0.9988	1946835	329876	0.8551	116421
Melon21	2595290	24058	2571232	0.9907	1912658	3980	2567252	0.9985	2148143	419109	0.8367	67248
Melon22	3159123	40571	3118552	0.9872	2303705	4036	3114516	0.9987	2438913	675603	0.7831	116484
Melon23	3641765	35945	3605820	0.9901	2639241	8244	3597576	0.9977	3052678	544898	0.8485	112219
Melon24	1917438	18777	1898661	0.9902	1388425	2568	1896093	0.9986	1624194	271899	0.8566	57867
Melon25	3769053	40032	3729021	0.9894	2677056	4809	3724212	0.9987	2993696	730516	0.8038	138578
Melon26	3035380	34457	3000923	0.9886	2168841	3780	2997143	0.9987	2483577	513566	0.8286	80083
Melon27	4014287	36255	3978032	0.991	2854356	6240	3971792	0.9984	3336328	635464	0.84	152063
Melon28	1865466	14736	1850730	0.9921	1341770	2942	1847788	0.9984	1433416	414372	0.7757	59555
Melon29	3439093	33264	3405829	0.9903	2478164	5083	3400746	0.9985	2874201	526545	0.8452	134511
Melon30	3519875	34056	3485819	0.9903	2589639	3591	3482228	0.999	2833431	648797	0.8137	118482
Melon31	2299082	17985	2281097	0.9922	1665066	5016	2276081	0.9978	1925562	350519	0.846	84379
Melon32	2587968	20248	2567720	0.9922	1923072	2625	2565095	0.999	2168527	396568	0.8454	84753
Melon33	2923751	24924	2898827	0.9915	2123582	4402	2894425	0.9985	2475074	419351	0.8551	92504
Melon34	1905083	16755	1888328	0.9912	1384312	1973	1886355	0.999	1441647	444708	0.7643	63331
Melon35	1067539	9495	1058044	0.9911	786025	2180	1055864	0.9979	929985	125879	0.8808	30525
Melon36	2581402	28265	2553137	0.9891	1875152	2802	2550335	0.9989	2015498	534837	0.7903	89627
Melon37	1677280	15256	1662024	0.9909	1214712	1629	1660395	0.999	1407358	253037	0.8476	59126
Melon38	1940688	16363	1924325	0.9916	1429943	2944	1921381	0.9985	1681196	240185	0.875	54389
Melon39	2947892	27449	2920443	0.9907	2167196	4255	2916188	0.9985	2549393	366795	0.8742	84814
Melon40	2424481	20368	2404113	0.9916	1763786	3630	2400483	0.9985	2057596	342887	0.8572	84371
Melon41	2058379	15981	2042398	0.9922	1504868	2999	2039399	0.9985	1744017	295382	0.8552	51887
Melon42	4174376	42141	4132235	0.9899	3034340	8618	4123617	0.9979	3585552	538065	0.8695	121239
Melon43	1522320	13400	1508920	0.9912	1120727	1585	1507335	0.9989	1253698	253637	0.8317	48142
Melon44	5624248	56588	5567660	0.9899	4130611	9958	5557702	0.9982	4812706	744996	0.866	185320
Melon45	2363051	17731	2345320	0.9925	1767752	2776	2342544	0.9988	1874222	468322	0.8001	65405
Melon46	1873231	13651	1859580	0.9927	1404621	3548	1856032	0.9981	1605878	250154	0.8652	65948
Melon47	2931114	21209	2909905	0.9928	2120110	4669	2905236	0.9984	2471301	433935	0.8506	105503
Melon48	2088386	15610	2072776	0.9925	1513395	2102	2070674	0.999	1734121	336553	0.8375	87193
Melon49	4353151	35147	4318004	0.9919	3214561	9077	4308927	0.9979	3656400	652527	0.8486	172068
Melon50	3043242	33110	3010132	0.9891	2213165	4141	3005991	0.9986	2453616	552375	0.8162	130445
Melon51	1438414	11638	1426776	0.9919	1082990	2397	1424379	0.9983	1232887	191492	0.8656	48228
Melon52	2459301	24039	2435262	0.9902	1835188	2623	2432639	0.9989	2091575	341064	0.8598	105837
Melon53	2405513	14764	2390749	0.9939	1749998	2951	2387798	0.9988	1941290	446508	0.813	79771
Melon54	2329231	18817	2310414	0.9919	1679531	2043	2308371	0.9991	1950894	357477	0.8451	108307
Melon55	2376493	21263	2355230	0.9911	1737134	3482	2351748	0.9985	2012944	338804	0.8559	88519
Melon56	3302525	27430	3275095	0.9917	2339779	3627	3271468	0.9989	2785114	486354	0.8513	119978
Melon57	3366420	34137	3332283	0.9899	2491537	7474	3324809	0.9978	2819542	505267	0.848	147103
Melon58	3370965	30983	3339982	0.9908	2476007	6575	3333407	0.998	2886939	446468	0.8661	119196
Melon59	3118968	25498	3093470	0.9918	2296622	5764	3087706	0.9981	2641965	445741	0.8556	115922
Melon60	2096300	19968	2076332	0.9905	1549130	2079	2074253	0.999	1628543	445710	0.7851	71845
Melon61	1904349	15847	1888502	0.9917	1414716	1702	1886800	0.9991	1537597	349203	0.8149	88993
Melon62	1670095	12554	1657541	0.9925	1242959	2076	1655465	0.9987	1408202	247263	0.8506	62906
Melon63	2384108	20827	2363281	0.9913	1775684	3926	2359355	0.9983	2052163	307192	0.8698	78015
Melon64	3248391	25141	3223250	0.9923	2394845	6822	3216428	0.9979	2751880	464548	0.8556	131171
Melon65	1655254	11830	1643424	0.9929	1181496	1906	1641518	0.9988	1381980	259538	0.8419	68215
Melon66	3092919	25274	3067645	0.9918	2142332	3350	3064295	0.9989	2440724	623571	0.7965	146071
Melon67	2276569	18921	2257648	0.9917	1668000	1865	2255783	0.9992	1895753	360030	0.8404	93168
Melon68	2378497	17317	2361180	0.9927	1740523	2795	2358385	0.9988	2008914	349471	0.8518	92454
Melon69	1769265	12565	1756700	0.9929	1258534	4268	1752432	0.9976	1524408	228024	0.8699	62962
Melon70	1831422	11957	1819465	0.9935	1382808	3149	1816316	0.9983	1524189	292127	0.8392	62875
Melon71	2240215	16943	2223272	0.9924	1578602	2708	2220564	0.9988	1880531	340033	0.8469	91025
Melon72	1987030	14878	1972152	0.9925	1470424	3504	1968648	0.9982	1702656	265992	0.8649	77464
