# Supplementary material for: Genome-Wide SNP Markers for Genotypic and Phenotypic Differentiation of Melon (Cucumis melo L.) Varieties Using Genotyping-by-Sequencing
Source: Int J Mol Sci. 2021 Jun 23;22(13):6722. doi: 10.3390/ijms22136722 (PMC8268568; doi:10.3390/ijms22136722)
Supplement: Supplementary file 1 [file ijms-22-06722-s001.zip › Suppl.Table S3.xlsx]

## Sheet: Table S3
Table S3.Information about homozygote and heterozygote single nucleotide polymorphisms (SNPs) based on genotyping-by-sequencing (GBS) in melon accessions.
Sample	Total	Homozyote		Het
		Ref	Alt
melon1	6386	4307	1964	115
melon2	6397	4322	1911	164
melon3	6354	4322	1898	134
melon4	6400	4305	1872	223
melon5	6385	4312	1965	108
melon6	6402	4306	1912	184
melon7	6400	4232	1854	314
melon8	6380	4355	1917	108
melon9	6390	4360	1912	118
melon10	6396	4342	1919	135
melon11	6394	4356	1912	126
melon12	6405	4346	1949	110
melon13	6371	4345	1918	108
melon14	6399	4369	1916	114
melon15	6386	4370	1922	94
melon16	6401	4333	1949	119
melon17	6398	4121	1873	404
melon18	6389	2355	1199	2835
melon19	6402	4354	1927	121
melon20	6401	4124	2140	137
melon21	6402	4391	1905	106
melon22	6400	4487	1802	111
melon23	6406	4291	1829	286
melon24	6363	4342	1926	95
melon25	6404	4375	1907	122
melon26	6400	4367	1925	108
melon27	6405	4368	1939	98
melon28	6359	4344	1918	97
melon29	6405	4383	1910	112
melon30	6403	4323	1886	194
melon31	6381	4302	1849	230
melon32	6397	4244	1823	330
melon33	6400	4334	1941	125
melon34	6332	4454	1788	90
melon35	6312	4324	1892	96
melon36	6375	4338	1934	103
melon37	6371	4337	1936	98
melon38	6333	4289	1952	92
melon39	6397	4327	1956	114
melon40	6381	4315	1954	112
melon41	6399	4370	1921	108
melon42	6405	4386	1904	115
melon43	6352	4309	1937	106
melon44	6398	4195	2063	140
melon45	6387	4388	1899	100
melon46	6371	4392	1855	124
melon47	6399	4417	1866	116
melon48	6371	2911	2528	932
melon49	6399	2898	2606	895
melon50	6393	2893	2631	869
melon51	6272	3073	2805	394
melon52	6376	3190	3075	111
melon53	6375	2894	2551	930
melon54	5944	3224	2196	524
melon55	6390	3224	2663	503
melon56	6405	4414	1868	123
melon57	6401	2714	2441	1246
melon58	6390	3109	3024	257
melon59	6393	3164	3091	138
melon60	6365	2514	1913	1938
melon61	6362	3116	2990	256
melon62	6346	2747	2865	734
melon63	6387	2983	2922	482
melon64	6391	2748	2711	932
melon65	6336	2204	1782	2350
melon66	6296	3219	2778	299
melon67	6335	3216	3009	110
melon68	6366	3088	3033	245
melon69	6320	2606	2455	1259
melon70	6345	3273	2904	168
melon71	6326	3054	2718	554
melon72	6346	3131	3011	204
